# Supplementary material for: Seasonal Variation in Root Morphological Traits and Non-Structural Carbohydrates of Pinus yunnanensis Seedlings Across Different Seedling Orders
Source: Plants (Basel). 2025 Mar 6;14(5):825. doi: 10.3390/plants14050825 (PMC11902860; doi:10.3390/plants14050825)
Supplement: Supplementary file 1 [file plants-14-00825-s001.zip]

Archive with 1 entries (1 files):
- plants-3337039-supplementary.pdf
